# Supplementary material for: Questionnaire Survey on the Current Situation and Experience in Prevention and Control Measures at Urology Clinics During the COVID-19 Epidemic in China
Source: Front Public Health. 2021 Aug 20;9:670889. doi: 10.3389/fpubh.2021.670889 (PMC8417710; doi:10.3389/fpubh.2021.670889)
Supplement: Supplementary file 1 [file Table_1.XLSX]

## Sheet: Table 1
1. Demographics
Question1. Which type of hospital / institution that you are currently practising in?
Level III-A hospital
Level III-B hospital
Level II hospital
Level 1 hospital
Others
Question2. What is your title?
Chief physician
Associate chief physician
Attending physician
Resident physician
Others
Question3. What is your location of clinical practice?
Hebei Province	Shanxi Province	Liaoning Province	Jilin Province	Heilongjiang Province	Jiangsu Province	Zhejiang Province	Anhui Province
Fujian Province	Jiangxi Province	Shandong Province	Henan Province	Hubei Province	Hunan Province	Guangdong Province	Hainan Province
Sichuan Province	Guizhou Province	Yunnan Province	Shaanxi Province	Gansu Province	Qinghai Province	Taiwan Province	Shanghai
Inner Mongolia Autonomous Region	Guangxi Zhuang Autonomous Region	Tibet Autonomous Region	Ningxia Hui Autonomous Region	Xinjiang Uygur Autonomous Region	Beijing	Tianjin	Chongqing

## Sheet: Table 2
2. SARS-CoV-2 and the genitourinary system
Question1. Did you think the SARS-CoV-2 can be detected in the urine?
Yes
No
Not sure
Question2. Did you think the SARS-CoV-2 can be detected in the semen?
Yes
No
Not sure
Question3. Did you know how the SARS-CoV-2 may be transmitted?(multiple-choice response items)
Droplet transmission
Close contact transmission
Aerosol transmission
Blood transmission
Semen transmission
Aerosol transmission
Question4. What organs in the genitourinary system did you think may be affected by SARS-CoV-2?(multiple-choice response items)
Kidney
Testis
Epididymis
Bladder
Seminal vesicle
Prostate gland

## Sheet: Table 3
3. Impact of COVID-19 on outpatient clinics
Question1. Did your outpatient working schedule change during the COVID-19 epidemic?
Yes, the schedule was lower than in the past
Yes, the schedule was more than in the past
No
Question2. Did the number of outpatients change during the epidemic?
Yes, there were fewer outpatients during the epidemic than in the past
Yes, there were more outpatients during the epidemic than in the past
No
Question3. Which urological patients were more significantly affected by the prevention and control during the epidemic?(multiple-choice response items)
Those patients who presented with the first symptoms of a urinary tumor but were unable to get to the hospital in time
Those patients who presented with the first symptoms of urinary stones but were unable to get to the hospital in time
Those Patients with urological tumors who had to be admitted to hospital for a limited period of time
Follow-up of patients with urinary stones after treatment
Follow-up of patients with urological tumors after treatment
Follow-up of those patients with chronic lower urinary tract symptoms
Question4. Which were the recommended virtual outpatient consultation ways during the epidemic?(multiple-choice response items)
Telephone
WeChat or video
Third Party APP
Question5. During the epidemic, did you think the online virtual outpatient service was better than the routine outpatient service?
Yes
No
Not sure
Question6. During the epidemic, did you offer more online services than before?
Yes
No
Not yet started
Question7. During the epidemic, did you think the quality and satisfaction of this online service is better than usual?
Yes
No
Not sure
Not yet started

## Sheet: Table 4
4. Impact of COVID-19 on psychological status
Question1. During the epidemic, did any outpatients express that prevention and control would affect their routine visits?
Yes
No
Not sure
Question2. During the epidemic, how did you feel when you came in close contact with outpatient patients, especially those suspected of COVID-19?(multiple-choice response items)
Tired
Anxious
Delayed or resisted
Confused
Easily excited
Depressed
Loss of attention and memory
Poor sleep and even insomnia
Poor or increased appetite
Nothing changed
Question3. During the epidemic, did any patients experience any of the following negative emotions as a result of the epidemic?(multiple-choice response items)
Tired
Anxious
Delayed or resisted
Confused
Easily excited
Depressed
Loss of attention and memory
Poor sleep and even insomnia
Poor or increased appetite
Nothing changed
Question4. Did you observe any urinary symptoms or exacerbation of urinary symptoms due to mood changes caused by the epidemic during the outpatient?(multiple-choice response items)
Frequent micturition
Nocturia
Pain in the penis or burning sensation in the urethra
Erectile dysfunction
Premature ejaculation
Pain and discomfort in the perineum
Discomfort and pain in the testicles or perineum
Nothing changed
Question5. During the epidemic, was there a need for psychosocial support for outpatient health workers or patients?
Yes
No
Not sure

## Sheet: Table 5
5. Experience with COVID-19 screening in outpatient clinics
Question1. Prior to you receiving a patient with fever in outpatient clinic, had the patient been already screened for COVID-19?
Yes
No
Not sure
There was no need
Question2. During the epidemic, what did you consider to be the main bases of importance for the initial determination of patients with suspected COVID-19 in outpatient clinic?(multiple-choice response items)
Consultation of epidemiological history
Measurement of body temperature
Coughs and other respiratory symptoms
Examination of chest CT
Blood Routine, CRP, blood pressure test and so on
Antibody or nucleic acid test for SARS-CoV-2 virus
Question3. In light of the current prevention policy, which groups of individuals should be cautious in urological outpatient?(multiple-choice response items)
Urinary catheterization
Prostate palpation and treatment
Collection of patients’ secretions
Intravesical instllation
Urodynamics-related tests
Replacement of stoma fistula
Replacement of stoma pockets
Question4. What were the main important outpatient procedures that required increased protection during the epidemic?(multiple-choice response items)
Circumcision
Cystoscopy
Urethral stent removal or replacement
Extracorporeal vibration lithotripsy
Urethral dilation
Resection of local superficial lump
Question5. During the epidemic, did your hospital or clinic have a clinical process and a dedicated site to handle the above-mentioned urinary operations for patients with suspected or confirmed COVID-19?
Yes
No
Not sure
Question6. What preventive and control measures did your urology outpatient take during the epidemic?(multiple-choice response items)
wore surgical mask
Wore gloves and performed hand sterilization
Disinfected the clinic environment
wore protective goggles
Wore a protective surface screen
Wore simple protective clothing
Wore standard full-body protective clothing
Patients were accompanied by family members
Patients were unaccompanied by family members and alone
Question7. For those urological patients who require treatment or surgery, did you think our outpatient screening flowchart on COVID-19 is better than yours?
Yes
No
Not sure
Question8. Did you think our detailed flow chart of protective equipment wearing and taking off in the outpatient treatment room is better than yours?
Yes
No
Not sure
Question9. Did you think our detailed flow chart of protective equipment on and off for outpatient surgery is better than yours?
Yes
No
Not sure
Question10. Did you think the recommended options for personal protection for urological medical staff in different situations is better than yours?
Yes
No
Not sure

## Sheet: Table 6
6. Experience of patients with a history of COVID-19 in outpatient clinics
Questions1. Did patients with history of COVID-19 need to be examined separately? And did the medical waste need to be disposed separately?
Yes
No
Not sure
Question2. What else should be done in the urology outpatient clinic for the patients who recovered from COVID-19?(multiple-choice response items)
Detection of SARS-CoV-2 in urine and semen
Testicular and semen screening for fertility in men of reproductive age
Ultrasound of the urinary system
CT examination of the urinary system
There was no need to specifically check the urinary system
Question3. In light of the current prevention policy, which groups of individuals should be cautious in urological outpatient?(multiple-choice response items)
Persons or family members in close contact with patients with a history of COVID-19
Patients with COVID-19
Patients from heavier epidemic areas abroad
Patients with an extensive travel history
Patients with a long history of contacting wild life
Patients from heavy epidemic areas
Question4. Do urological outpatient preventing measures need to be continued in future for 1 year in response to the domestic and international epidemic situation?
Strengthened
Diminished
Maintained
Not sure
Question5. In what ways have you shared your experience in urological outpatient prevention with your peers?(multiple-choice response items)
Social media sites
Mobile audio or video
Text message
E-mail
Online conference
Experience in publishing articles or reporting
Have not done it, but would consider sharing, if had an opportunity
